# Supplementary material for: Double-Decker-Shaped Polyhedral Silsesquioxanes Reinforced Epoxy/Bismaleimide Hybrids Featuring High Thermal Stability
Source: Polymers (Basel). 2022 Jun 12;14(12):2380. doi: 10.3390/polym14122380 (PMC9229952; doi:10.3390/polym14122380)
Supplement: Supplementary file 1 [file polymers-14-02380-s001.zip]

Archive with 1 entries (1 files):
- polymers-1758075-supplementary.pdf
